# Supplementary material for: Leveraging deep learning models to increase the representation of nomadic pastoralists in health campaigns and demographic surveillance
Source: PLOS Glob Public Health. 2025 Apr 24;5(4):e0004018. doi: 10.1371/journal.pgph.0004018 (PMC12021161; doi:10.1371/journal.pgph.0004018)
Supplement: S1 Table — “None” indicates the use of normalized distances without GDA-based preprocessing. Performances of the top model in each auxiliary data class measured by precision at 95% recall are bolded. (XLSX) [file pgph.0004018.s002.xlsx]

## Sheet: Sheet1
Auxiliary Data	Preprocessing	F1	AUPRC	Precision at 95% Recall
—	Baseline (None)	0.925	0.964	0.774
Water	GDA Model	0.935	0.968	0.913
	None	0.93	0.961	0.881
Road	GDA Model	0.932	0.964	0.9
	None	0.939	0.964	0.884
